# Supplementary material for: A scoping review of gestational diabetes mellitus healthcare: experiences of care reported by pregnant women internationally
Source: BMC Pregnancy Childbirth. 2022 Aug 8;22:627. doi: 10.1186/s12884-022-04931-5 (PMC9361509; doi:10.1186/s12884-022-04931-5)
Supplement: Supplementary file 1 — Additional file 1. Characteristics of the studies included in the scoping review [file 12884_2022_4931_MOESM1_ESM.xlsx]

## Sheet: Sheet1
Appendix 1. Characteristics of the studies included in the scoping review
First author & year	Aim of study	Research setting	Sample size	Study design	Theoretical approach	Data collection	Mental distress	Patient-provider interactions	Treatment satisfaction	Diet prescribed	Medication prescribed	Monitoring	Access to timely healthcare	Provision of information	Insufficient information	Financial issues				Notes	Antenatal and obstetrical care
Lawson E.J. (1994)	To explores the processes in which a potentially life-threatening and chronic illness is introduced into the lives of women during a stressful period	High-risk maternity clinic in Kentucky, United States	n=17	Qualitative	Grounded theory	face-to-face semi-structured interviews	Yes	Negative experiences	-	Negative experiences	Negative experiences	Negative experiences	-	Negative experiences	Yes	-				negative nutritional information	Negative experiences
Hjelm K. (2005)	In-depth understanding of GDM as pregnant women meaningfully experience it	Specialised diabetes clinic in hospital in Lund, Sweden	n=27	Qualitative	Health Belief model	face-to-face semi-structured interviews	Yes	Positive experiences	-	-	Positive experiences	-	-	Positive and negative experiences	Yes	-					-
Evans M.K. (2005)	To gain an in-depth understanding of GDM as pregnant women meaningfully experience it	Outpatient diabetic clinic in urban teaching hospital, Western Canada	n=12	Qualitative	Phenomenological (hermeneutic)	conversational interviews	Yes	Positive and negative experiences	-	Negative experiences	Negative experiences	Negative and positive experiences	Negative experiences	Positive experiences	Yes	-				Cost equipment	-
Hjelm K. (2007)	To explore patients’ evaluation of a specialised diabetes clinic for management of women with GDM born in Sweden and the Middle East and its contribution to a decreased level of stress and improved coping capability to promote health in patients receiving care	Specialised diabetes clinic in hospital in Lund, Sweden	n=23	Qualitative	Lay theory model of illness causation (Helman, 2000) and the model for healthcare seeking behaviour (Kleinman, 1980)	face-to-face semi-structured interviews	Yes	Positive and negative experiences	-	-	-	-	Negative experiences	Negative experiences	Yes	-					Negative experiences (lack of cooperation)
Hjelm K. (2008)	To explore beliefs about the health, illness and health care in women with GDM managed in two different organisations based on diabetology or obstetrics	Specialised diabetes clinic in hospital in Lund, Sweden	n=27	Qualitative		face-to-face semi-structured interviews	Yes	Positive experiences	-	-	-	-	Negative experiences	Positive experiences	Yes	-					Negative experiences (lack of cooperation)
Anderberg E. (2009)	To investigate opinions about care during pregnancy, childbirth and the postnatal period among women with diabetes mellitus and GDM	Specialist antenatal clinic in hospital in Lund, Sweden	(n=150) 101=GDM women; 49=DM women	Quantitative		four-part questionnaire	Yes	Positive experiences	Satisfied	-	Positive experiences	Negative experiences	Positive experiences	Negative experiences	Yes	-				Lack of OGTT info	Positive experiences and negative experiences
Persson M. (2010)	To describe pregnant women’s experiences of acquiring and living with GDM during pregnancy	Local health care centre in northern Sweden	n=10	Qualitative	Grounded theory	face-to-face in-depth as well as semi-structured interviews	Yes	Positive and negative experiences	-	-	Positive and negative experiences	Negative experiences	-	-	-	-					-
Razee H. (2010)	The beliefs, attitudes, social support, environmental influences and other factors related to diabetes risk behaviours among Arabic, Cantonese/Mandarin, and English speaking women with recent GDM	Diabetes in Pregnancy clinics in Sydney, Australia	n=57	Qualitative		phone semi-structured interviews	Yes	-	-	Negative experiences	-	-	-	Negative experiences	Yes	-				Language	-
Nolan J.A. (2010)	To describe the maternal experience of having type 2 or GDM in pregnancy using focus groups and individual telephone interviews	University medical centre and county program office, United States	n=8	Qualitative	Phenomenological	face-to-face focus groups and telephone interviews	Yes	Negative experiences	-	-	-	Negative experiences	-	Negative experiences	Yes	-				Use of fear; NICU	Negative experiences
Bandyopadhyay, M. (2011)	To explore the experiences and understandings of South Asian women in Melbourne, Australia, after diagnosis with GDM	Tertiary maternity hospital in Melbourne, Australia	n=17	Qualitative		face-to-face in-depth interviews	Yes	Positive experiences	-	Negative experiences	Negative experiences	Negative experiences	-	Positive experiences	-	-					-
Collier, S.A. (2011)	To explore barriers to glycemic control before, during, and after pregnancy and describes knowledge, attitudes, and behaviors among pregnant women with pregestational diabetes (PGDM) or GDM	Recruited through newspaper, radio, & television advertisements; personalised mailings; and notices in community settings, such as county health departments, pharmacies, daycare centers & beauty salons in Atlanta in Georgia, United States	(n=89) 54=GDM women; 35=PGDM women	Qualitative	Health belief model; Thematic analysis	face-to-face focus groups	Yes	Negative experiences		Negative experiences	Negative experiences	Negative experiences	Negative experiences	Negative experiences	Yes	Yes				Language	-
Hjelm, K. (2012)	To explore the development over time of beliefs about health, illness and health care in migrant women with gestational diabetes mellitus born in the Middle East and living in Sweden and to study the influence on self-care and care seeking	Diabetes clinic in hospital in Lund, Sweden	n=14	Qualitative	Health belief model	face-to-face semi-structured interviews	Yes	Positive and negative experiences	-	Negative experiences	-	Negative experiences	-	-	Yes	-				Wanted more control and advice	-
Trutnovsky, G. (2012)	To explore concerns, mood state, quality of life (QoL) and treatment satisfaction of women treated for GDM	Specialist GDM clinic at a university, Austria	n=45	Mixed methods		face-to-face semi-structured interviews and questionnaire	Yes	-	Satisfied	Positive and negative experiences	Positive and negative experiences	-	-	-	-	-					-
Hirst, J.E. (2012)	To determine attitudes and health behaviours of pregnant women with GDM in Vietnam	Hospital in Ho Chi Minh City, Vietnam	n=34	Qualitative	Health belief model	face-to-face focus groups	Yes	Negative experiences	-	Negative experiences	-	Negative experiences	Positive experiences	Negative experiences	Yes	-					-
Carolan, M. (2012)	To explore the factors that facilitated or inhibited gestational diabetes self-management among women in a socially deprived area	Pregnancy diabetes clinic in Melbourne, Australia	n=15	Qualitative	Phenomenological (interpretative)	phone and face-to-face interviews, and face-to-face focus group	Yes	Positive experiences	-	Negative experiences	Positive experiences	-	Negative experiences	Positive and negative experiences	Yes	-					-
Hui, A.L. (2013)	To explore the reasons and experiences that women with GDM reported in making their food-choice decisions after receipt of dietary education from a healthcare professional	Recruitment from hospital outpatient endocrinology clinic. Interviews at participants’ homes in Winnipeg, Manitoba, Canada	n=30	Qualitative		face-to-face semi-structured interviews	Yes	Negative experiences	-	Negative experiences	Negative experiences	Negative and neutral experiences	-	Negative experiences	Yes	-					-
Carolan, M. (2013)	To explore women’s experiences of self-managing their gestational diabetes.	Interviews at participants’ homes and focus group at diabetes clinic in hospital, Australia	n=15	Qualitative	Phenomenological (interpretative)	phone semi-structured interviews, and face-to-face focus group	Yes	Positive and negative experiences	-	Positive and negative experiences	Positive and negative experiences	-	-	Positive and negative experiences	Yes	-					-
Morrison, M.K. (2014)	Describing Australian women's reflections on the experience of having a pregnancy affected by GDM	Recruitment from National Diabetes Service Scheme database, Australia	(n=1372) n=393 open question respondents	Qualitative/MM		cross-sectional postal survey of closed questions with one optional open-ended question	Yes	Positive and negative experiences	-	Negative experiences	Positive and negative experiences	-	Negative experiences	Negative experiences	Yes	-					-
Oster, R.T. (2014)	To learn the perspectives of First Nations women and therefore acquire a deeper understanding that might ultimately lead to finding appropriate and better ways to help prevent and treat diabetes in pregnancy in First Nations women	Recruitment via two physicians and allied health professionals, Canada. Participants lived in the city and Aboriginal communities	n=12	Qualitative	Focused ethnography	interviews	Yes	Positive and negative experiences	-	-	Negative experiences	Negative experiences	Negative experiences	Negative experiences	Yes	-				Overmonitored, overwhelmed by info	-
Abraham, K. (2014)	To explore the lived experiences of women with a recent history of gestational diabetes mellitus (GDM) who live in rural communities	Recruitment via obstetric and healthcare providers. Participants lived in rural communities in New York State, United States	n=10	Qualitative	Phenomenological	semi-structured face-to-face and telephone interviews	Yes	Negative experiences	-	-	-	-	Negative experiences	Negative experiences	Yes	Yes					-
Tait Neufeld, H. (2014)	To describe how women experience GDM based on their own explanations of the illness or condition	Focus groups occurred in clinical and community settings, Canada	(n=54) 29=GDM women; 25=advisors	Qualitative	Grounded theory and community engagement; Arthur Kleinman's Explanatory Model Framework	face-to-face focus groups and face-to-face in-depth interviews	Yes	Negative experiences	-	-	-	-	Negative experiences	Negative experiences	Yes	-					-
Hussain, Z. (2015)	To evaluate attitude and treatment satisfaction of women suffering from GDM and their association with glycaemic level	Antenatal clinic in tertiary care hospital in Penang, Malaysia	n=166	Quantitative		cross-sectional questionnaire	-	-	Satisfied (73.5%); unsatifisfied (26.5%)	-	-	-	-	-	-	-					-
Kaptein, S. (2015)	To gain insight into the reactions and experiences of multiethnic women diagnosed with GDM	Recruitment at diabetes-in-pregnancy clinics in Toronto, Canada. Participants interviewed via telephone	n=19	Qualitative		telephone semi-structured interviews	Yes	-	-	Negative experiences	-	-	Negative experiences	-	Yes	Yes					-
Whitty-Rogers, J. (2016)	The experiences of Mi'kmaq women with GD, how these experiences are affected by the SDOH and From the perspective of the women, possible actions that can help Mi'kmaq women mobilise a response to GDM	Recruitment using pre-existing researcher relationships in rural Mi’kmaq First Nations communities in Nova Scotia, Canada	n=9	Qualitative	Participatory Action Research using Two-Eyed Seeing approach	face-to-face conversational interviews	Yes	Positive and negative experiences	-	Negative experiences	Negative experiences	-	Negative experiences	-	-	Yes				Daycare; access to affordable healthy food	-
Ge, L. (2016)	Beliefs held about health and illness and health-related behavior among women in this group in a Chinese sociocultural context	Obstetric clinic in hospital, southeastern China	n=15	Qualitative	Health belief model	face-to-face semi-structured interviews	Yes	Positive experiences	-	Negative experiences	-	Negative experiences	-	-	Yes	-					-
Draffin, CR. (2016)	To explore the concerns, needs and knowledge of women diagnosed with GDM	National Health Service hospitals, United Kingdom	n=19	Qualitative		face-to-face focus groups	Yes	-	-	Negative experiences	Negative experiences	Negative experiences	-	-	Yes	-					-
Ge, L. (2016)	To explore beliefs about illness and health and self‐care behaviour among women with gestational diabetes living in a rural area of the south east of China	Obstetric clinics and wards in hospitals, southeastern China	n=17	Qualitative		face-to-face semi-structured interviews	-	Negative experiences	-	-	-	-	Negative experiences	Negative experiences	Yes	-					-
Khooshehchin, T.E. (2016)	A deeper understanding of women’s experiences of gestational diabetes and their perceived needs to inform future lifestyle interventions	Hospital clinics in Iran	n=12	Qualitative		face-to-face semi-structured interviews	Yes	Positive and negative experiences	-	-	-	-	-	Negative experiences	Yes	-					Negative experiences
Ge, L. (2016)	To explore the quality of gestational diabetes mellitus (GDM) care experienced by women in China and how it could be improved	Obstetric clinics and wards in hospitals, southeastern China	n=44	Qualitative	Health Belief model	face-to-face semi-structured interviews	Yes	Positive experiences	-	-	-	-	-	-	Yes	-					-
Sayakhot, P. (2016)	To investigate the percentage of the needs and expectations of pregnant women with GDM about the best sources of information on GDM, and to evaluate their satisfaction with the diagnostic process and information provision	Maternity diabetes clinic in Victoria, Australia	n=116	Quantitative		questionnaire	-	Positive and negative experiences	-	-	-	-	-	Positive experiences	Yes	-				Neutral reporting	-
Mukona, D. (2017)	To examine women’s lived experience with different treatments	Central hospital in Zimbabwe	n=28	Qualitative		face-to-face focus groups	-	-	-	Negative experiences	Negative experiences	-	Negative experiences	-	Yes	Yes				Exercise costs	-
Carolan-Olah, M. (2017)	Barriers and possible solutions to nonadherence to antidiabetic therapy	Pregnancy clinics in El Paso, United States	n=18	Qualitative		face-to-face semi-structured interviews	Yes	-	-	Negative experiences	Negative experiences	Negative experiences	-	-	-	-					-
Jirojwong, S. (2017)	The experience of GDM among Southeast Asian migrant women living in Australia and factors that influence their management of the disease	Recruitment from antenatal and endocrinology clinics and local migrant resource centre. Interviews at participants’ homes and local settings in Sydney, Australia.	n=19	Qualitative		face-to-face semi-structured interviews	Yes	-	-	Positive and negative experiences	-	-	-	Positive and negative experiences	Yes	-				Matter of fact; language; exercise	-
Gray M.F. (2017)	To foreground the voices of women speaking about their treatment experience	Electronic health data in Seattle in Washington, United States	n=16	Qualitative		face-to-face focus groups	Yes	-	-	Negative experiences	Negative experiences	-	Negative experiences	Negative experiences	Yes	-				Cascade of interventions; wanted group support	Negative experiences
Ge, L. (2017)	To explore the lived experience of women with gestational diabetes mellitus (GDM) living in China in order to add knowledge about how the Chinese women suffer from GDM.	Participants’ workplaces and obstetric clinics and wards in hospitals, southeastern China	n=62	Qualitative		face-to-face semi-structured interviews	Yes	Negative experiences	-	Negative experiences	-	-	Negative experiences	Negative experiences	Yes	-					-
Jarvie, R. (2017)	The aim of this study was to explore the experiences of Hispanic women of Mexican origin with GDM	Recruitment from diabetic antenatal clinics in the South West of the United Kingdom. Participants interviewed at home & via telephone.	n=27	Qualitative		face-to-face and telephone semi-structured interviews	Yes	Positive and negative experiences	-	Negative experiences	-	-	Negative experiences	-	-	Yes				Childcare; stigma; community midwives	Negative experiences
Martis, R. (2017)	To explore women’s views and experiences in achieving optimal glycaemic control	Hospital sites in New Zealand	n=60	Quantitative		face-to-face and telephone survey	-	Positive and negative experiences	-	Positive experiences	-	-	Positive experiences	Positive and negative experiences	Yes	Yes				Peer interactions; languages	-
Reid J. (2018)	To explore the phenomenon of GDM among Māori women in a rural context marked by high area-deprivation	Local primary care clinic, New Zealand	n=10	Qualitative	Kaupapa Māori methodology	face-to-face semi-structured interviews	Yes	Positive and negative experiences	-	-	-	-	Negative experiences	Negative experiences	Yes	Yes					-
Parsons J. (2018)	The experiences of GDM and GDM care for a group of women attending a large diabetes pregnancy unit in order to improve care	Diabetes pregnancy unit at large teaching hospital in London, United Kingdom	n=50	Qualitative		face-to-face focus groups, and face-to-face and telephone semi-structured interviews	Yes	Negative experiences	-	Negative experiences	-	Negative experiences	-	Negative experiences	-	-					Negative experiences
Hjelm K. (2018)	To explore development over time, during and after pregnancy, of beliefs about health, illness and healthcare in migrant women with GDM born in Africa living in Sweden, and study the influence on self-care and care seeking	Specialised diabetes clinic in hospital in Lund, Sweden	n=9	Qualitative	Health belief model	face-to-face semi-structured interviews	Yes	-	-	Negative experiences	-	-	Negative experiences	-	Yes	Yes					-
Siad F.M. (2018)	To document the impact of a diagnosis of GDM and the perceptions of diabetes care among East African immigrant women	Diabetes-in-pregnancy clinics in Calgary, Canada	n=10	Qualitative		face-to-face semi-structured interviews	Yes	Negative experiences	-	Negative experiences	-	-	Negative experiences	Positive and negative experiences	Yes	Yes					-
Kolivand, M. (2018)	To determine the GDM needs of women as an essential first step to formulate a self-care guide fitting the Iranian culture	Diabetes clinic at a university and health centres in Iran	(n=23) 10=GDM women; 13=providers	Qualitative		face-to-face semi-structured interviews and questionnaire	Yes	Positive experiences	-	Negative experiences	-	-	-	Negative experiences	Yes	-
Mensah G.P. (2019)	To explore and describe the experiences of women regarding the nursing management they received after being diagnosed with GDM	Military health institutions, Ghana	(n=15) 7=GDM women; 8=nurse-midwives	Qualitative	Phenomenological (descriptive)	face-to-face unstructured interviews	Yes	-	-	Negative experiences	-	-	Negative experiences	-	Yes	Yes					-
Dayyani I. (2019)	To explore how non-Western ethnic minority pregnant women in Denmark experience the hospital-based information about gestational diabetes mellitus and how they integrate this information into their everyday life. A secondary aim was to investigate how health literacy and distributed health literacy affect this process.	University hospital in Aarhus, Denmark	n=11	Qualitative		face-to-face semi-structured interviews	Yes	-	-	Negative experiences	-	-	-	Positive and negative experiences	Yes	-				Language, non-individualised	-
Wah, Y.Y.E. (2019)	To explore the understanding and self-management experiences of Gestational diabetes among Chinese migrants	Antenatal clinic in Sydney, Australia	n=18	Qualitative		face-to-face semi-structured interviews	-	Positive and negative experiences	-	Negative experiences	Negative experiences	Positive and negative experiences	-	Positive and negative experiences	Yes					Language	-
Nicolosi, B.F. (2019)	To understand if pregnant women with DM under treatment satisfied with care received in inpatient and in outpatient clinic	Perinatal diabetes research centre in hospital, Brazil	n=30	Qualitative		face-to-face semi-structured interviews	Yes	-	Positive experiences	-	-	Positive experiences	Negative experiences	-	-	-				Rural	-
Nielsen, K.K. (2020)	To investigate women’s experiences with the dietary and pharmaceutical treatment for GDM	Private diabetes hospital in Chennai and public primary health centre in rural Tamil Nadu, India	n=19	Qualitative		face-to-face semi-structured interviews	Yes	Positive and negative experiences	-	Negative experiences	Positive and negative experiences	-	-	Positive and negative experiences	-	Yes				conflicting messages	-
Boyd, J. (2020)	To map themes identified from interviews with women who have had GD on to the COM-B model and use the broader BCW framework to suggest future areas for interventions aimed at this population	National Health Service hospital in South Yorkshire, United Kingdom	n=27	Qualitative	Capability, opportunity, motivation and behaviour (COM-B) framework; socioecological model	face-to-face semi-structured interviews	Yes	Negative experiences	-	-	-	-	Negative experiences	-	-	-
Mufdlilah,M. (2020)	To find out mothers' obstacles in maintaining GDM	Medical centres in Yogyakarta, Indonesia	n=8	Qualitative	Phenomenological	semi-structured face-to-face interviews	Yes	Negative experiences	-	Negative experiences	-	-	-	Negative experiences	Yes	-
Kirkham, R. (2020)	To examine how Aboriginal women with hyperglycaemia in pregnancy understand and experience this condition, and how their care can be improved	Research networks and clinics in Northern Territory, Australia	(n=42) n=35 women; n=7 providers	Qualitative	Phenomenological	semi-structured face-to-face interviews	-	Positive and negative experiences	-	Negative experiences	-	-	Negative experiences	Negative experiences	Yes	-
Hewage, S. (2020)	To understand the perception of patients and health care providers of the barriers to GDM management and preferred interventions to manage GDM in an Asian setting	University hospital in Singapore	(n=239) n=216 surveys; n=15 interviews; n=8 providers	Mixed methods		survey; semi-structured face-to-face interviews	Yes	Positive experiences	-	Negative experiences	-	Negative experiences	-	-	-	-
Pace, R. (2020)	To understand the perspectives of Cree women with prior GDM	Clinic in northern Quebec, Canada	n=13	Qualitative		semi-structured face-to-face and telephone interviews	Yes	Positive and negative experiences	-	Negative experiences	-	-	-	-	Yes	Yes
Muhwava, L.S. (2020)	To explore the lived experiences of women with GDM and the impact of GDM on their experience of pregnancy and sense of well-being	Tertiary hospital in Cape Town, South Africa	n=35	Qualitative		in-depth interviews and face-to-face focus groups	Yes	Positive and negative experiences	-	Negative experiences	Negative experiences	Negative experiences	Negative experiences	Negative experiences	Yes	-
Dickson, L.M. (2020)	To identify the personal experiences, challenges, coping strategies and health decisions made by urban indigenous South African women affected by GDM.	Hospital in Soweto, South Africa	n=10	Qualitative		face-to-face focus groups	Yes	Negative experiences	-	Positive and negative experiences	-	-	Negative experiences	Negative experiences	-	Yes
Bandyopadhyay, M. (2021)	To gain a better understanding of the lived experiences of South Asian women and their experiences of self-management and health care providers' perspectives of treatment strategies	Tertiary maternity hospitals in Melbourne, Australia	(n=44) n=23 women; n=21 providers	Qualitative	Ethnography	in-depth and semi-structured face-to-face interviews	-	Negative experiences	-	Negative experiences	-	-	Negative experiences	Negative experiences	Yes	-
Rasekaba, T. (2021)	To identify the profiles of women accessing care for GDM in a large regional hospital with a rural catchment as well as gain insight into the views of the women with GDM, clinicians and IT staff on the acceptability and feasibility of a GDM telehealth in this setting	Tertiary teaching hospital in regional Victoria, Australia	(n=219) n=205 records; n=9 women; n=3 clinicians; n=2 IT staff	Mixed methods		clinical record audit and semi-structured interviews	-	Negative experiences	-	-	-	-	Negative experiences	-	-	Yes
Helmersen, M. (2021)	To explore how women with GDM experience advice about diet and self-monitoring of blood glucose received in primary health care and secondary health care with a focus on how women perceived the care coordination and collaboration between healthcare professionals	Diabetes outpatient clinic, municipal mother and child health centre in Oslo, Norway	n=12	Qualitative		face-to-face interviews	Yes	Positive and negative experiences	-	Positive and negative experiences	-	Positive and negative experiences	Negative experiences	Positive and negative experiences	Yes	-
